# Supplementary material for: Electrochemical Response of Glucose Oxidase Adsorbed on Laser-Induced Graphene
Source: Nanomaterials (Basel). 2021 Jul 23;11(8):1893. doi: 10.3390/nano11081893 (PMC8401569; doi:10.3390/nano11081893)
Supplement: Supplementary file 1 [file nanomaterials-11-01893-s001.zip]

Archive with 1 entries (1 files):
- nanomaterials-1283659-supplementary.pdf
